# Supplementary material for: Exploring Healthcare Provider Experiences with the EXCEL Exercise Referral Pathway for Individuals Living with and Beyond Cancer
Source: Curr Oncol. 2025 Mar 20;32(3):181. doi: 10.3390/curroncol32030181 (PMC11941420; doi:10.3390/curroncol32030181)
Supplement: Supplementary file 1 [file curroncol-32-00181-s001.zip]

Archive with 3 entries (3 files):
- COREQ Checklist.pdf
- EXCEL-HCP-Consent-Form-merged.pdf
- HCP Interview Guide.pdf
